# Supplementary material for: Perceptions and Emotions Toward Diets and Supplements Among Reddit Users With Functional/Dissociative Seizures and Their Caregivers: A Mixed‐Methods Analysis of r/PNESsupport
Source: Brain Behav. 2026 May 24;16(5):e71497. doi: 10.1002/brb3.71497 (PMC13240115; doi:10.1002/brb3.71497)
Supplement: Supplementary file 1 — Supplementary Material: brb371497‐sup‐0001‐SuppMat.xlsx [file BRB3-16-e71497-s001.xlsx]

## Sheet: Sheet1
WordCount	SentimentGI	NegativityGI	PositivityGI	SentimentHE	NegativityHE	PositivityHE	SentimentLM	NegativityLM	PositivityLM	RatioUncertaintyLM	SentimentQDAP	NegativityQDAP	PositivityQDAP	comment
201	0.00995025	0.164179	0.174129	0.00995025	0.00995025	0.0199005	-0.0298507	0.0497512	0.0199005	0.00995025	0.0646766	0.079602	0.144279	I'm ten years in. Have seen a functional medicine doctor. She did help. I was with her for roughly three years and we did calm a lot of it down. Nothing turned them off. I got my gallbladder removed and that helped. (had gallstones and it was causing a lot of pain). That also helped. _x000D_ _x000D_ Finally got with a third therapist with actual trauma training. That has significantly helped. Wor…
37	0	0.0810811	0.0810811	0	0	0	0	0	0	0.027027	0	0.0540541	0.0540541	Since you mentioned you haven't been eating much, I'd honestly lean more towards it being hypoglycemia. The symptoms of hypoglycemia really do fit what you have listed to a T. _x000D_ _x000D_ I'd suggest getting a glucometer and check your glucose levels when you feel off and haven't eaten. _x000D_ _x000D_ I have both PNES and diabetes and I have had hypoglycemia issues since I was a child. _x000…
13	0	0.230769	0.230769	0.0769231	0	0.0769231	0	0.0769231	0.0769231	0	0.0769231	0.153846	0.230769	If it lasted 2 hours it was most likely a panic attack. If it had been hypoglycemia, you would have felt physically better and more clear headed after eating a bit
31	0.193548	0.129032	0.322581	0.0322581	0	0.0322581	0.129032	0	0.129032	0.0322581	0.16129	0.0322581	0.193548	After the orange juice I felt better (I was able to feel my legs normal and I was able to see clearly in that moment) but I don't remember anything else in those two hours except those few details and maybe ordering the Uber to come back home, damn I don't ever remember the trip itself...
84	-0.0714286	0.25	0.178571	-0.0238095	0.047619	0.0238095	-0.0714286	0.119048	0.047619	0.0714286	-0.0714286	0.202381	0.130952	I_x0019_m 25 and have been dealing with seizures for about 4 years now or possibly 11 years if some weird symptoms I had during sleep were seizure related. Sometimes I get random sudden feelings that are strange or unpleasant and if it happens before bed I will most likely have a seizure. Zoloft did nothing for me unfortunately but hopefully you have better results. As for low blood sugar, that m…
111	-0.045045	0.252252	0.207207	0.018018	0.018018	0.036036	-0.045045	0.0990991	0.0540541	0.045045	0.0810811	0.0990991	0.18018	Firstly, don't worry. That will make it worse. Do some breathing and grounding techniques, you can find great videos on YouTube._x000D_ _x000D_ Next; Get a blood sugar test done at the doctor. These can all be effects of low blood sugar. _x000D_ _x000D_ Also, start therapy if you haven't already. You may have some buried pain that you need to confront and heal from. Many of us do it just shows up…
69	0.057971	0.130435	0.188406	-0.0144928	0.0144928	0	-0.0724638	0.0724638	0	0.057971	0.0434783	0.0724638	0.115942	My neurologist is the one who originally brought it up because I had an ER visit in relation to accidentally eating too much tyramine, and she thought it was probably contributing to my migraines and my other neurological issues (she's the first neurologist I've had who actually properly acknowledged non-epileptic seizures, even psychogenic, are also neurological - just a different kind of neurol…
40	-0.125	0.225	0.1	0.025	0	0.025	-0.1	0.1	0	0.075	-0.1	0.15	0.05	Spicy food can activate mast cells due to the capsacin and cause allergic symptoms, so maybe that would be why for you. (Saying this because I have MCAS and I know it can activate mine in too high quantities.) For me it's (probably) tyramine which apparently can mess with your nervous system if you have some sort of "inborn error of metabolism" like I do that makes you tolerate it/its metabolites…
16	0.0625	0.125	0.1875	0	0	0	-0.0625	0.0625	0	0.0625	0.0625	0.0625	0.125	If diet is a part of it, drink more tea. _x000D_ Tea has a fairly decent amount of GABA in it, though it's unknown how much makes it through the blood brain barrier.
8	-0.125	0.125	0	0.125	0	0.125	0	0	0	0	0	0	0	I always felt that mine were triggered by high amounts of sugar and oil
15	-0.266667	0.4	0.133333	-0.0666667	0.0666667	0	0	0	0	0	0.0666667	0.0666667	0.133333	Not so much a change in diet, but it helped me to eat sooner in the day to avoid low blood sugar levels, which in turn had helped my symptoms.
12	-0.0833333	0.25	0.166667	-0.0833333	0.0833333	0	0	0.0833333	0.0833333	0	0.0833333	0.0833333	0.166667	Lack of sleep and low blood sugar are seizure triggers for me. Getting adequate sleep and nutrition is important.
16	-0.0625	0.0625	0	0	0	0	-0.0625	0.0625	0	0	-0.0625	0.0625	0	Ahaha! This explains a lot. Been having trouble eating and sleep moreso this week. I had episodes every day, whereas for the past weeks it had been about once every 6 days
14	0.285714	0	0.285714	0.0714286	0	0.0714286	0	0	0	0	0.285714	0	0.285714	I definitely do find there is a link to my gut health. It_x0019_s linked to our natural biology >ë Hope you find a balance of food and supplements that works for you .
35	0	0.0857143	0.0857143	0.0571429	0	0.0571429	0	0.0285714	0.0285714	0.0285714	0.0857143	0.0285714	0.114286	I know thos sounds stupid to many but i also had anorexia and i still though recovered dont eat all that great and i get hypos now if i dont eat a certain amount of sugar by a certain time of waking up and before bed. _x000D_ _x000D_ So maybe try having a carb before bed and something sugary in the morning_x000D_ _x000D_ Edit:hypos cause seizures in me
26	-0.153846	0.230769	0.0769231	-0.0384615	0.0384615	0	-0.115385	0.115385	0	0	-0.153846	0.230769	0.0769231	Yes digestive issues trigger me to collapse and have loss of muscle/motor control. Low blood sugar can trigger seizures. I hate food and eating in general, so it_x0019_s safe to say I have a disordered relationship with food, and that plays a role in my symptoms.
27	0.148148	0.111111	0.259259	0.037037	0	0.037037	-0.0740741	0.111111	0.037037	0.037037	0.111111	0.0740741	0.185185	Good question , I would advise to check food intolerances as well as cut all processed sugar. There are neurophyciatrists and also food pschyciatrists , I recently learned about that so maybe they will be more interested in this topic otherwise pschyciatrists simply ask if you are following a healthy diet.
43	0	0.209302	0.209302	0	0	0	-0.0465116	0.0465116	0	0.0232558	0.0930233	0.139535	0.232558	I think diet influences every part of our lives. Yet, I don_x0019_t believe it is the cause or cure all to the reactions happening in our nervous system. A healthy balanced diet based on nutrition will help with quality of life and symptom management. Symptoms don_x0019_t disappear with a _x001C_trend_x001D_ diet. _x001C_Trend_x001D_ diets help with elimination of food irritants, which then needs…
60	0.0333333	0.166667	0.2	0.0166667	0.0166667	0.0333333	-0.0333333	0.0833333	0.05	0.0166667	0.0333333	0.133333	0.166667	I_x0019_ve heard of keto being _x001C_helpful_x001D_ but my concerns are how dehydration and lack of good diet effects the body. I_x0019_ve talked to my therapist about this. I think it_x0019_s important to drink water because exhaustion can be a trigger for some ppl. And missing a meal is also dangerous because pain _x001C_feeling low energy_x001D_ is exhausting to the body. This is how I_x0019_…
23	0.217391	0	0.217391	0	0.0434783	0.0434783	0.0434783	0	0.0434783	0.0434783	0.130435	0.0434783	0.173913	I've been wondering this too (and about whether probiotics/gut health can play a role as well). _x000D_ _x000D_ I always find that eating more sugar puts me at greater risk for episodes, but that's the only major dietary correlation I've noticed..
31	-0.0967742	0.258065	0.16129	-0.0645161	0.0967742	0.0322581	0	0.0322581	0.0322581	0	0.16129	0.0645161	0.225806	Hi , I tried low carb and it_x0019_s working really well for me. I think the constant blood sugar is less stress for the system . Also drinking enough (water ) is really important to avoid attacks . Low carb also helps to brighten the mood and makes me psychology feel better .
37	-0.135135	0.27027	0.135135	0.027027	0	0.027027	-0.0540541	0.0540541	0	0	-0.0540541	0.135135	0.0810811	I mean, I think if you have food sensitivities and ignore them (ie. Lactose intolerance doesn't stop you eating cheese) or if you have an unhealthy diet it definitely won't help, but that's true of everything. I've seen a study or two about what you're talking about. If you're up to keeping up with the dietary restrictions with keto and can still get everything you need, it's worth a shot.
74	-0.0135135	0.135135	0.121622	0	0.027027	0.027027	-0.0405405	0.0540541	0.0135135	0.027027	0.0540541	0.027027	0.0810811	I agree with the others. I_x0019_ve been wondering whether the keto diet would help PNES as well, so if you do try it, I_x0019_d be curious to hear how it goes. Keto does put stress on your body, at least initially, so I wouldn_x0019_t be surprised if it made your seizures worse at first. I have had other diet changes make a huge difference for me. I quit drinking coffee or consuming any caffeine…
30	-0.166667	0.2	0.0333333	-0.0333333	0.0333333	0	-0.0333333	0.0333333	0	0.0666667	-0.0666667	0.1	0.0333333	I_x0019_m uncertain if I_x0019_ll try it yet as it_x0019_s a bit more extreme than I_x0019_d like to go, but would try it if warranted. I_x0019_ll agree with you on the caffeine piece. I cut caffeine entirely 15 years ago and it made a huge different. I_x0019_d be surprised if anyone in this group doesn_x0019_t have an issue with caffeine- anyone still consume it?
13	0.230769	0.0769231	0.307692	0.0769231	0	0.0769231	-0.0769231	0.0769231	0	0.0769231	0.307692	0	0.307692	It did not work for me. I had a Dr reccomend. I will advise not going through with it unless your Dr suggests or talking to a dietitian first. I had high hopes that the keto would help.
25	0.04	0.12	0.16	-0.04	0.04	0	-0.04	0.04	0	0.08	0.16	0.08	0.24	I've been on keto-light (under 100g carbs/day) for about a year for unrelated health problems and I have noticed reduced seizures in that time, but I'm not sure if it's because of my dietary changes or not. It sure doesn't seem to help my PCOS much, so I would LIKE to believe it's at least helping with PNES...
45	0.0444444	0.0888889	0.133333	0	0.0222222	0.0222222	0.0222222	0.0222222	0.0444444	0.0222222	0.111111	0.0222222	0.133333	My portion sizes have dropped since eating a lot can be triggering for me. We even got portion plates from Walmart so I don't go overboard. As for natural energy I hear ginseng is a good alternative but I haven't tried it myself, my drinks of choice is either water and homemade powered. (Water, lemon juice, salt and depending on my mood either citric acid or sugar. Note- you can use any citric ju…
70	0.0142857	0.185714	0.2	0	0.0142857	0.0142857	-0.0571429	0.0714286	0.0142857	0.0571429	0.0285714	0.0714286	0.1	Thank you so much for sharing your experiences and research in such a well written way. I'm looking forward to trying this for myself. If it has any impact, I might refer my neurologist to your post :)_x000D_ _x000D_ Hmm don't have any l-tryptophan on hand but I do have some 5-htp so hopefully that will have the same effect until I can get to a pharmacy._x000D_ _x000D_ While reading up on tryptop…
23	-0.0869565	0.217391	0.130435	-0.0434783	0.0434783	0	0.0434783	0	0.0434783	0.0434783	0.130435	0.0434783	0.173913	You could try the diet boost and see if it helps, then speak to your doc. I have found that I need a complex carb like bread with any protein I eat, and that works (at least for my after-food seizures). Maybe try that and see what you think?
183	0.0491803	0.15847	0.20765	0.010929	0.00546448	0.0163934	0.00546448	0.0273224	0.0327869	0.0273224	0.131148	0.0601093	0.191257	Seizures can be really scary and it can often feel like there is no control in her or your life, you_x0019_re not alone. there are many factors when it comes to Non Epileptic Seizures so I can_x0019_t say what will or will not work (You_x0019_ll have to talk to her GP and if you have one her councillor) but I know of tricks that I find help me keep my spirits up._x000D_ _x000D_ Keeping to a sched…
25	0.12	0.04	0.16	-0.04	0.04	0	0.08	0	0.08	0.04	0.2	0	0.2	CBD oil. I started taking it around 2 months ago and I went from 3-5 seizures a week to 2 in the last month. That stuff works magic. Of course consult your PCP before beginning it, but in the end I believe the benefits are too great to not at least try it.
26	-0.115385	0.230769	0.115385	0.0384615	0	0.0384615	-0.0769231	0.0769231	0	0	0.115385	0.0769231	0.192308	I_x0019_d recommend cutting out artificial sugars. There is a link between how our body processes them and our nervous system. It_x0019_s helped to reduce the intensity of mine. Also, highly recommend GABA supplements. I take 200mg a day, and it helps to keep them manageable to function every day.
13	-0.0769231	0.0769231	0	0.0769231	0	0.0769231	0	0	0	0.0769231	0	0	0	Ah, 5-htp made me throw up and it apparently doesn't convert into kynurenine, but instead mostly seratonin. L-tryptophan is prescription only in Canada.
3	0	0	0	0	0	0	0	0	0	0	0	0	0	I went to my neuro and nutritionist.
32	0.09375	0.09375	0.1875	0.0625	0	0.0625	0.09375	0	0.09375	0	0.125	0.0625	0.1875	All good points, I agree on exhaustion being a trigger. I think my biggest issue currently is needing to improve my self-care habits. I worked a two full time jobs for 4 months recently while doing my doctorate and it wasn_x0019_t a great idea for my body. I_x0019_m back to one job and school now and it_x0019_s much more manageable.
12	0	0.166667	0.166667	0	0	0	0	0.166667	0.166667	0	0.0833333	0.166667	0.25	We_x0019_ve read in this but she_x0019_s concerned over a drug test at work. I_x0019_ve read conflicting information on this. Any personal insight?
8	-0.25	0.25	0	0	0	0	0	0	0	0	0	0	0	You can get non-THC CBD. It doesn_x0019_t show on a drug test.
61	-0.0655738	0.213115	0.147541	0	0	0	-0.0491803	0.0491803	0	0.0491803	-0.0327869	0.180328	0.147541	Hi! I'm diabetic 2, I had felt what op described only once, after I thought I stained my gf (at the time) with period that later I found out I wasn't even on. I always wonder if it was a panic attack or if there was something wrong with my sugar or something. It was sooo intense, I remember vividly the moment I was about to cross the road (a big one) and I was sure I was going to kill myself caus…
